# Supplementary material for: Systematic discovery of drug action mechanisms by an integrated chemical genomics approach: identification of functional disparities between azacytidine and decitabine
Source: Oncotarget. 2016 Mar 29;7(19):27363–78. doi: 10.18632/oncotarget.8455 (PMC5053656; doi:10.18632/oncotarget.8455)
Supplement: Supplementary file 2 [file oncotarget-07-27363-s002.xls]

## Sheet: AZA
Rank	ID	Name	Score-best6	ncell	nsig	STITCH databse query	STITCH name
1	BRD-K03406345	azacitidine	99.8654	6	15	present	5-azacytidine
2	BRD-A49680073	cucurbitacin-i	97.7984	6	9	present	JSI-124
3	BRD-K53932786	BRD-K53932786	97.4299	6	9
4	BRD-K10573841	tunicamycin	97.3689	6	9	present	tunicamycin
5	BRD-K86761848	I-070759	97.3647	6	8
6	BRD-K38477985	malonoben	97.347	6	10	present	SF6847
7	BRD-K15616905	CCCP	97.2317	6	9	present	carbonyl cyanide m-chlorophenylhydrazone
8	BRD-K89930444	AG-592	97.1257	6	9
9	BRD-K08448573	BRD-K08448573	96.9282	6	9
10	BRD-A28105619	cucurbitacin-i	96.7439	6	32	present	JSI-124
11	BRD-K40255344	tyrphostin-A9	96.438	6	10	present	SF6847
12	BRD-K74305673	IKK-2-inhibitor-V	96.1883	6	22	present	IMD-0354
13	BRD-A47829399	artesunate	95.8928	6	14	present	artesunate
14	BRD-A28970875	puromycin	95.8823	6	8	present	puromycin
15	BRD-A67788537	salermide	95.8467	6	12	present	Salermide
16	BRD-K92241597	tosedostat	95.8248	6	18	present	tosedostat
17	BRD-K74133369	oligomycin-a	95.6261	6	8	present	oligomycin A
18	BRD-K64517075	heliomycin	95.6162	6	9	present	heliomycin
19	BRD-K35960502	niclosamide	95.4658	6	47	present	niclosamide
20	BRD-K31706415	BRD-K31706415	95.3026	6	9
21	BRD-K33272502	DG-041	95.215	6	12	present	DG-041
22	BRD-K69097969	VU-0418939-2	95.0797	6	10
23	BRD-K14821540	FCCP	95.0592	6	16	present	FCCP
24	BRD-K19166598	BRD-K19166598	94.9536	6	9
25	BRD-K65955264	BRD-K65955264	94.6984	6	9
26	BRD-K86574132	BRD-K86574132	94.5281	6	12
27	BRD-K21806131	tegaserod	94.334	6	10	present	tegaserod
28	BRD-K36007650	puromycin	94.277	6	11	present	puromycin
29	BRD-K59469039	AG-879	94.2113	6	10	present	AG879
30	BRD-K78385490	BRD-K78385490	94.0498	6	9
31	BRD-K37940862	BRD-K37940862	94.0156	6	11
32	BRD-K44432556	VU-0418946-1	93.8766	6	17
33	BRD-K73261812	BRD-K73261812	93.6423	6	12
34	BRD-K60870698	BRD-K60870698	93.1404	6	12
35	BRD-K74710236	VU-0410183-2	93.0177	6	17
36	BRD-A48570745	ivermectin	92.9747	6	8	present	ivermectin
37	BRD-K01976263	emetine	92.8776	6	31	present	emetine
38	BRD-K37392901	NSC-632839	92.294	6	9	present	NSC 632839
39	BRD-K18163752	BRD-K18163752	92.2839	6	10
40	BRD-K94325918	kinetin-riboside	92.0673	6	17	present	kinetin riboside
41	BRD-K77547920	BRD-K77547920	91.8605	6	10
42	BRD-A62184259	cycloheximide	91.8316	6	12	present	cycloheximide
43	BRD-K36055864	cycloheximide	91.8206	6	21	present	cycloheximide
44	BRD-K76907295	VU-0418947-2	91.4081	6	10
45	BRD-K80786583	BRD-K80786583	91.3204	6	9
46	BRD-A78360835	cercosporin	90.7346	6	12	present	cercosporin
47	BRD-A08003242	rhodomyrtoxin-b	90.6616	6	11
48	BRD-K43620258	CHEMBL-399379	90.0775	6	14
49	BRD-K08307026	BRD-K08307026	89.9774	6	10
50	BRD-K61776140	BRD-K61776140	89.9244	6	9
51	BRD-K66792149	quinoclamine	89.7006	6	18
52	BRD-K28366633	BRD-K28366633	89.4639	6	10
53	BRD-K15600710	obatoclax	89.087	6	10
54	BRD-M86331534	pyrvinium-pamoate	88.9038	6	22
55	BRD-K24156250	BRD-K24156250	88.6439	6	9
56	BRD-K39503511	quiflapon	88.6244	6	11
57	BRD-K89093471	VU-0418934-2	88.5666	6	10
58	BRD-K74402642	NSC-632839	88.3606	6	29
59	BRD-A51777634	VU-0418933-1	88.1859	6	10
60	BRD-K16533489	I-606051	88.0972	6	8
61	BRD-K95901403	XL-147	88.056	6	9
62	BRD-K60230970	MG-132	88.0396	6	31
63	BRD-K64642496	KO-143	88.0108	6	12
64	BRD-K92317137	BRD-K92317137	87.9913	6	34
65	BRD-K24681473	YM-155	87.8347	6	8
66	BRD-A17065207	brefeldin-a	87.748	6	10
67	BRD-K76703230	YM-155	87.5619	6	11
68	BRD-K61717269	BRD-K61717269	87.4064	6	9
69	BRD-K44366801	BRD-K44366801	86.9016	6	10
70	BRD-A83124583	EMF-sumo1-39	86.7718	6	9
71	BRD-K28360340	TW-37	86.6308	6	12
72	BRD-K69852452	F-1566-0341	86.127	6	18
73	BRD-A47816767	BRD-A47816767	85.9178	6	11
74	BRD-K81795824	BRD-K81795824	85.89	6	9
75	BRD-K78659596	MLN-2238	85.7004	6	18
76	BRD-K21672174	RO-28-1675	85.3694	6	26
77	BRD-K73395020	SA-1478088	85.3197	6	20
78	BRD-K28296557	AKT-inhibitor-IV	85.0392	6	33
79	BRD-K03816923	rottlerin	84.8736	6	15
80	BRD-A64290322	cyclosporin-a	84.6806	6	9
81	BRD-A43126523	BRD-A43126523	84.1061	6	11
82	BRD-A55484088	BNTX	83.8315	6	10
83	BRD-K16406336	methylene-blue	83.7073	6	28
84	BRD-A24021119	BRD-A24021119	83.1503	6	11
85	BRD-K19624190	BRD-K19624190	82.6851	6	9
86	BRD-K34363599	RJC-00245SC	82.5022	6	8
87	BRD-K31912990	CGP-71683	82.2913	6	8
88	BRD-U33728988	QL-X-138	81.8554	6	10
89	BRD-A34205397	suloctidil	81.6507	6	9
90	BRD-A75144621	digoxin	81.5285	6	8
91	BRD-K07259155	BRD-K07259155	80.9076	6	10
92	BRD-A76490030	K784-3131	80.671	6	22
93	BRD-K68336408	tyrphostin-AG-1478	80.595	6	20
94	BRD-A20697603	thiostrepton	80.5509	6	19
95	BRD-K25737009	CD-1530	80.3	6	17
96	BRD-K86472598	MD-II-051	80.2321	6	10
97	BRD-A15079084	phorbol-12-myristate-13-acetate	80.1596	6	48
98	BRD-A39093044	K784-3187	79.8443	6	19
99	BRD-K15592317	CP466722	79.7147	6	13
100	BRD-K23673040	BRD-K23673040	79.7138	6	10

## Sheet: DAC
Rank	ID	Name	Score-best6	ncell	nsig	STITCH databse query	STITCH name
1	BRD-K79254416	decitabine	100	7	7	present	decitabine
2	BRD-K07881437	danusertib	95.2365	7	9	present	danusertib
3	BRD-K32944375	BRD-K32944375	82.461	6	8
4	BRD-K31542390	mycophenolic-acid	82.3714	6	15
5	BRD-K03829970	BRD-K03829970	80.9171	7	10
6	BRD-K68202742	trichostatin-a	79.4669	7	92
7	BRD-A48237631	mitomycin-c	76.4188	7	15
8	BRD-A35588707	teniposide	76.1798	7	51
9	BRD-K21680192	mitoxantrone	75.3645	7	64
10	BRD-K72615639	BRD-K72615639	74.3104	6	9
11	BRD-K56957086	dacinostat	73.7233	7	19
12	BRD-K92093830	doxorubicin	73.3992	7	40
13	BRD-A68009927	daunorubicin	73.332	7	46
14	BRD-K23841751	BRD-K23841751	73.1346	7	8
15	BRD-U82589721	HG-5-113-01	72.9044	7	10
16	BRD-K22010301	JLK-6	72.8637	7	11
17	BRD-K81142122	STK-249718	72.5165	7	10
18	BRD-K17743125	belinostat	72.385	7	18
19	BRD-K09854848	MD-II-008-P	72.0513	7	10
20	BRD-K83794624	pirarubicin	71.9336	7	10
21	BRD-K30097969	pitavastatin	71.1651	7	10
22	BRD-K40329609	BRD-K40329609	70.6199	6	7
23	BRD-K75081836	BRD-K75081836	69.6806	7	10
24	BRD-A19037878	trichostatin-a	67.2101	7	414
25	BRD-K35708212	ouabain	67.0909	7	10
26	BRD-K74710236	VU-0410183-2	67.0494	7	16
27	BRD-K53792571	inhibitor-BEC	66.8437	7	13
28	BRD-K81418486	vorinostat	66.2581	7	506
29	BRD-K08547377	irinotecan	66.2539	7	19
30	BRD-K06217810	BRD-K06217810	66.2233	7	10
31	BRD-A82371568	clofarabine	66.1489	6	9
32	BRD-A81530502	BRD-A81530502	66.0675	7	9
33	BRD-K15108141	gemcitabine	65.728	7	39
34	BRD-K85985071	ellipticine	65.7076	7	12
35	BRD-K73037408	KUC111774N	65.4605	7	39
36	BRD-K56334280	amonafide	65.1544	7	9
37	BRD-A34806832	proscillaridin	64.5785	7	14
38	BRD-K28789065	BRD-K28789065	64.3867	6	6
39	BRD-U88459701	atorvastatin	64.2262	7	15
40	BRD-K30351863	BRD-K30351863	64.1259	6	9
41	BRD-A36630025	SN-38	63.7694	7	35
42	BRD-K49865102	PD-0325901	63.555	7	19
43	BRD-K86472598	MD-II-051	63.2679	6	9
44	BRD-K03736784	MD-II-038	63.1907	6	9
45	BRD-A45889380	mepacrine	63.0694	6	29
46	BRD-K66254772	RS-I-002-6	63.0575	6	9
47	BRD-A67748489	K3644	62.9095	6	7
48	BRD-A71390734	idarubicin	62.4906	7	44
49	BRD-A64290322	cyclosporin-a	62.2979	7	11
50	BRD-K53903639	CHEMBL-1222381	62.0183	7	13
51	BRD-K63923597	barasertib	61.8097	7	35
52	BRD-K07572174	curcumin	61.7471	7	51
53	BRD-K53665955	MK-5108	61.6661	6	23
54	BRD-K28360340	TW-37	61.1212	7	13
55	BRD-K19295594	gossypol	60.7601	7	11
56	BRD-K04546108	JAK3-inhibitor-VI	60.4281	7	12
57	BRD-K32862555	BRD-K32862555	60.3889	6	11
58	BRD-K01436366	XMD-1150	60.0847	7	20
59	BRD-K67439147	SIB-1893	60.0748	6	15
60	BRD-K24346336	BRD-K24346336	59.7962	7	7
61	BRD-K22503835	scriptaid	59.7732	7	33
62	BRD-K48950795	BRD-K48950795	59.679	7	9
63	BRD-K85493820	KM-00927	59.5994	7	10
64	BRD-K62459624	BRD-K62459624	59.5085	7	16
65	BRD-A17065207	brefeldin-a	59.2407	7	12
66	BRD-K17210248	daunorubicin	59.1777	7	10
67	BRD-A52193669	withaferin-a	59.0703	7	10
68	BRD-K95901403	XL-147	59.014	7	10
69	BRD-K21001652	BRD-K21001652	58.7754	7	14
70	BRD-K31238592	devazepide	58.6534	7	10
71	BRD-K73982490	BI-78D3	58.4846	7	8
72	BRD-K67860401	AR-A014418	58.4475	6	13
73	BRD-A30437061	camptothecin	58.3762	7	11
74	BRD-A94377914	merck-ketone	57.9478	7	9
75	BRD-K67844266	MLN-4924	57.5255	7	20
76	BRD-K36198571	WAY-170523	57.5252	6	10
77	BRD-K01638814	rilmenidine	57.372	6	7
78	BRD-A61825514	BRD-A61825514	57.3522	7	8
79	BRD-A52650764	ingenol	57.31	7	47
80	BRD-K64304398	BRD-K64304398	56.9731	6	6
81	BRD-K89093471	VU-0418934-2	56.9515	6	9
82	BRD-K85853281	BRD-K85853281	56.8593	7	9
83	BRD-K61829047	7b-cis	56.7934	7	13
84	BRD-K70161581	BRD-K70161581	56.7288	7	10
85	BRD-A93236127	digitoxin	56.5338	7	15
86	BRD-A51777634	VU-0418933-1	56.4649	6	9
87	BRD-K00615600	AG-14361	56.3822	7	29
88	BRD-K82837433	BRD-K82837433	56.3108	6	9
89	BRD-K99749624	linifanib	56.2278	7	11
90	BRD-K47983010	BX-795	56.1519	7	13
91	BRD-K07762753	aminopurvalanol-a	56.0689	7	21
92	BRD-K52321331	BRD-K52321331	56.0264	7	8
93	BRD-K59369769	tozasertib	55.9982	7	88
94	BRD-A71459254	cymarin	55.8658	6	10
95	BRD-A63583287	SA-1447005	55.8201	6	13
96	BRD-K81651477	parthenolide	55.7312	7	13
97	BRD-K01121114	BRD-K01121114	55.6969	6	15
98	BRD-K87909389	alvocidib	55.6567	7	53
99	BRD-A03816571	CP-55940	55.6011	6	9
100	BRD-K25504083	cytochalasin-d	55.5354	7	10

## Sheet: Note
(1) Only Top100 compounds were shown in this file.
(2) Score-best6 signifies the mean connectivity score across the six cell lines in which the pertubagen connected most strongly to the query. Score-best6 > 90 was highlighted in red color.
(3) ncell signifies the number of cell lines over which the connectivity between the query and the perturbagen have been summarized.
(4) nsig signifies the total number of pertubagen signatures over which its connectivity to the query has been summarized.
