# Supplementary material for: Systematic discovery of drug action mechanisms by an integrated chemical genomics approach: identification of functional disparities between azacytidine and decitabine
Source: Oncotarget. 2016 Mar 29;7(19):27363–78. doi: 10.18632/oncotarget.8455 (PMC5053656; doi:10.18632/oncotarget.8455)
Supplement: Supplementary file 3 [file oncotarget-07-27363-s003.xls]

## Sheet: AZA-knockdown connections
Rank	ID	Name	Score-best6	ncell	nsig
1	CGS001-7511	XPNPEP1	92.3063	6	7
2	CGS001-9276	COPB2	90.3361	6	7
3	CGS001-26993	AKAP8L	89.6364	6	8
4	CGS001-8841	HDAC3	89.592	6	9
5	CGS001-5763	PTMS	89.4928	6	6
6	CGS001-332	BIRC5	88.7199	6	8
7	CGS001-22818	COPZ1	85.691	6	7
8	CGS001-3336	HSPE1	84.0649	6	6
9	CGS001-10730	YME1L1	83.8269	6	8
10	CGS001-7272	TTK	83.4687	6	8
11	CGS001-54555	DDX49	82.1405	6	8
12	CGS001-7311	UBA52	80.4909	6	6
13	CGS001-6428	SRSF3	80.2169	6	8
14	CGS001-6818	SULT1A3	80.1104	6	6
15	CGS001-10284	SAP18	80.099	6	8
16	CGS001-3845	KRAS	79.3664	6	8
17	CGS001-8892	EIF2B2	78.8099	6	8
18	CGS001-6259	RYK	78.7409	6	8
19	CGS001-1594	CYP27B1	78.2998	6	6
20	CGS001-5531	PPP4C	78.2109	6	6
21	CGS001-4602	MYB	78.2012	6	7
22	CGS001-6421	SFPQ	78.1603	6	8
23	CGS001-11245	GPR176	77.6286	6	6
24	CGS001-6598	SMARCB1	77.5051	6	8
25	CGS001-7494	XBP1	77.2432	6	8
26	CGS001-847	CAT	76.9079	6	8
27	CGS001-22938	SNW1	76.8545	6	6
28	CGS001-79724	ZNF768	76.5704	6	7
29	CGS001-2230	FDX1	75.9208	6	8
30	CGS001-1019	CDK4	75.4477	6	7
31	CGS001-375133	PI4KAP2	74.4502	6	6
32	CGS001-3635	INPP5D	74.4358	6	6
33	CGS001-85442	KNDC1	73.5007	6	6
34	CGS001-1026	CDKN1A	73.3986	6	8
35	CGS001-285220	EPHA6	71.8928	6	6
36	CGS001-6723	SRM	71.5563	6	6
37	CGS001-221692	PHACTR1	71.536	6	6
38	CGS001-2184	FAH	71.4844	6	8
39	CGS001-9146	HGS	71.4671	6	7
40	CGS001-8826	IQGAP1	71.3808	6	8
41	CGS001-383	ARG1	71.3717	6	8
42	CGS001-84823	LMNB2	71.0192	6	7
43	CGS001-1454	CSNK1E	70.8409	6	8
44	CGS001-7264	TSTA3	70.7647	6	8
45	CGS001-3784	KCNQ1	70.7003	6	6
46	CGS001-984	CDK11B	69.921	6	7
47	CGS001-8607	RUVBL1	69.877	6	8
48	CGS001-4172	MCM3	69.675	6	8
49	CGS001-10352	WARS2	69.6588	6	6
50	CGS001-6657	SOX2	69.4255	6	6
51	CGS001-5523	PPP2R3A	69.3493	6	8
52	CGS001-5373	PMM2	69.2991	6	8
53	CGS001-5709	PSMD3	68.4702	6	6
54	CGS001-55699	IARS2	68.2632	6	8
55	CGS001-388	RHOB	68.1078	6	6
56	CGS001-2065	ERBB3	68.0863	6	8
57	CGS001-6632	SNRPD1	67.846	6	7
58	CGS001-1844	DUSP2	67.5465	6	6
59	CGS001-27243	CHMP2A	67.5285	6	6
60	CGS001-3398	ID2	67.5059	6	8
61	CGS001-5832	ALDH18A1	67.1405	6	8
62	CGS001-8543	LMO4	66.9673	6	6
63	CGS001-900	CCNG1	66.8016	6	6
64	CGS001-64407	RGS18	66.4971	6	6
65	CGS001-6389	SDHA	66.0918	6	6
66	CGS001-53343	NUDT9	65.886	6	8
67	CGS001-5073	PARN	65.757	6	7
68	CGS001-10921	RNPS1	65.6151	6	7
69	CGS001-54512	EXOSC4	64.9063	6	7
70	CGS001-4204	MECP2	64.763	6	9
71	CGS001-7314	UBB	64.6185	6	6
72	CGS001-10972	TMED10	64.4934	6	8
73	CGS001-10482	NXF1	64.2337	6	6
74	CGS001-1642	DDB1	63.9168	6	6
75	CGS001-221	ALDH3B1	63.8234	6	6
76	CGS001-10939	AFG3L2	63.7804	6	7
77	CGS001-9246	UBE2L6	63.5737	6	8
78	CGS001-3791	KDR	63.2009	6	8
79	CGS001-6194	RPS6	62.7094	6	8
80	CGS001-2146	EZH2	62.6649	6	9
81	CGS001-7291	TWIST1	62.6557	6	6
82	CGS001-4141	MARS	62.3346	6	6
83	CGS001-2908	NR3C1	62.2935	6	8
84	CGS001-51520	LARS	62.266	6	6
85	CGS001-8837	CFLAR	62.2455	6	8
86	CGS001-3119	HLA-DQB1	62.2413	6	6
87	CGS001-2058	EPRS	62.1586	6	8
88	CGS001-874	CBR3	62.1367	6	8
89	CGS001-10084	PQBP1	61.9981	6	6
90	CGS001-10267	RAMP1	61.9408	6	6
91	CGS001-4833	NME4	61.8911	6	6
92	CGS001-183	AGT	61.8552	6	6
93	CGS001-10125	RASGRP1	61.8432	6	6
94	CGS001-3399	ID3	61.8183	6	6
95	CGS001-6193	RPS5	61.7757	6	6
96	CGS001-3476	IGBP1	61.5901	6	6
97	CGS001-6223	RPS19	61.5328	6	8
98	CGS001-89849	ATG16L2	61.5289	6	7
99	CGS001-10856	RUVBL2	61.4908	6	6
100	CGS001-7486	WRN	61.4588	6	8

## Sheet: AZA-overexpression connections
Rank	ID	Name	Score-best6	ncell	nsig
1	ccsbBroad304_00259	CD40	92.1312	6	6
2	ccsbBroad304_06542	LTBR	89.295	6	6
3	ccsbBroad304_00832	IFNB1	86.9538	6	6
4	ccsbBroad304_00833	IFNG	83.8277	6	6
5	ccsbBroad304_05098	MAGEB6	69.3431	6	6
6	ccsbBroad304_00283	CDKN2C	46.1738	6	6
7	ccsbBroad304_07304	TNFRSF10B	38.5933	6	6
8	ccsbBroad304_01660	TFAP4	38.3312	6	6
9	ccsbBroad304_02751	SATB2	25.2486	6	14
10	ccsbBroad304_07632	PROCR	17.0839	6	6

## Sheet: DAC-knockdown connections
Rank	ID	Name	Score-best6	ncell	nsig
1	CGS001-1111	CHEK1	90.5958	7	9
2	CGS001-4486	MST1R	81.487	7	7
3	CGS001-205	AK4	80.9679	6	6
4	CGS001-8505	PARG	79.0232	6	6
5	CGS001-83933	HDAC10	77.3582	7	8
6	CGS001-375	ARF1	74.9882	7	7
7	CGS001-117194	MRGPRX2	74.3156	7	7
8	CGS001-3480	IGF1R	73.5104	7	9
9	CGS001-8772	FADD	73.4421	7	9
10	CGS001-285220	EPHA6	73.1875	7	7
11	CGS001-26301	GBGT1	73.0685	7	7
12	CGS001-7153	TOP2A	73.06	7	9
13	CGS001-5167	ENPP1	72.9727	7	7
14	CGS001-2931	GSK3A	72.8588	7	9
15	CGS001-51231	VRK3	72.792	7	9
16	CGS001-3932	LCK	72.2653	7	9
17	CGS001-10606	PAICS	72.2516	7	8
18	CGS001-3957	LGALS2	71.4606	6	6
19	CGS001-1445	CSK	71.2574	7	9
20	CGS001-3667	IRS1	71.2338	7	8
21	CGS001-9063	PIAS2	71.2162	7	9
22	CGS001-5160	PDHA1	70.8023	6	6
23	CGS001-89766	UMODL1	70.3069	7	7
24	CGS001-1432	MAPK14	70.0587	7	9
25	CGS001-9123	SLC16A3	70.0414	7	7
26	CGS001-11200	CHEK2	69.4949	7	9
27	CGS001-7384	UQCRC1	68.989	7	7
28	CGS001-7415	VCP	68.677	6	6
29	CGS001-1747	DLX3	68.4742	7	7
30	CGS001-146434	ZNF597	68.2048	7	7
31	CGS001-7057	THBS1	68.0215	7	9
32	CGS001-5230	PGK1	68.0001	6	6
33	CGS001-4089	SMAD4	67.9377	7	8
34	CGS001-4851	NOTCH1	67.8328	7	9
35	CGS001-4602	MYB	67.6587	7	8
36	CGS001-9447	AIM2	67.2679	7	7
37	CGS001-8669	EIF3J	67.0535	7	7
38	CGS001-2065	ERBB3	67.0278	7	9
39	CGS001-5925	RB1	66.7272	7	9
40	CGS001-8780	RIOK3	66.5769	6	6
41	CGS001-672	BRCA1	66.3617	7	9
42	CGS001-4683	NBN	66.2753	7	9
43	CGS001-3117	HLA-DQA1	66.263	7	7
44	CGS001-1504	CTRB1	65.962	7	9
45	CGS001-55662	HIF1AN	65.6503	7	7
46	CGS001-6427	SRSF2	65.5289	7	7
47	CGS001-5603	MAPK13	65.3932	7	9
48	CGS001-5580	PRKCD	65.382	7	9
49	CGS001-8803	SUCLA2	65.1068	6	6
50	CGS001-1019	CDK4	65.0439	7	8
51	CGS001-5621	PRNP	64.9248	7	7
52	CGS001-1024	CDK8	64.5021	7	9
53	CGS001-10892	MALT1	64.3217	7	9
54	CGS001-5979	RET	63.7785	7	8
55	CGS001-3065	HDAC1	63.7566	7	10
56	CGS001-10642	IGF2BP1	63.6929	7	7
57	CGS001-3725	JUN	63.6029	7	9
58	CGS001-146540	ZNF785	63.5831	7	7
59	CGS001-6446	SGK1	63.5215	7	9
60	CGS001-11083	DIDO1	63.4645	7	7
61	CGS001-116931	MED12L	63.428	7	7
62	CGS001-8807	IL18RAP	63.4267	7	9
63	CGS001-80306	MED28	63.3367	6	7
64	CGS001-79891	ZNF671	63.32	7	7
65	CGS001-5591	PRKDC	63.2114	6	9
66	CGS001-31	ACACA	63.1514	7	7
67	CGS001-80746	TSEN2	63.0613	7	8
68	CGS001-10078	TSSC4	62.9395	7	7
69	CGS001-55311	ZNF444	62.8308	6	6
70	CGS001-8091	HMGA2	62.4954	7	7
71	CGS001-355	FAS	62.3464	7	9
72	CGS001-79960	PHF17	62.2946	6	7
73	CGS001-10641	NPRL2	62.0307	7	8
74	CGS001-144811	LACC1	61.9229	7	8
75	CGS001-439	ASNA1	61.8071	7	7
76	CGS001-5468	PPARG	61.7905	7	9
77	CGS001-10038	PARP2	61.7652	7	9
78	CGS001-9943	OXSR1	61.7067	7	9
79	CGS001-64223	MLST8	61.5945	7	9
80	CGS001-1036	CDO1	61.5405	7	7
81	CGS001-891	CCNB1	61.4673	6	6
82	CGS001-10616	RBCK1	61.4326	6	6
83	CGS001-47	ACLY	61.2339	7	9
84	CGS001-8554	PIAS1	61.0779	7	7
85	CGS001-5053	PAH	60.4742	7	7
86	CGS001-9380	GRHPR	60.356	7	9
87	CGS001-4967	OGDH	60.2866	6	6
88	CGS001-10352	WARS2	60.2356	7	7
89	CGS001-4067	LYN	60.1539	7	9
90	CGS001-10555	AGPAT2	60.1153	7	7
91	CGS001-183	AGT	60.1	7	7
92	CGS001-84527	ZNF559	60.0984	6	6
93	CGS001-472	ATM	60.0776	7	10
94	CGS001-5987	TRIM27	59.8247	6	8
95	CGS001-3601	IL15RA	59.7216	6	6
96	CGS001-2353	FOS	59.688	7	9
97	CGS001-1514	CTSL1	59.3778	7	9
98	CGS001-8574	AKR7A2	59.3056	7	9
99	CGS001-117154	DACH2	59.2738	7	7
100	CGS001-1874	E2F4	59.0802	6	8

## Sheet: DAC-overexpression connections
Rank	ID	Name	Score-best6	ncell	nsig
1	ccsbBroad304_06681	P2RY2	61.2473	6	6
2	ccsbBroad304_06542	LTBR	59.8797	7	7
3	ccsbBroad304_06992	SRC	57.6029	6	8
4	ccsbBroad304_06179	ERG	49.4557	7	7
5	ccsbBroad304_09578	PASD1	48.7183	6	13
6	ccsbBroad304_06837	RAF1	48.1414	7	9
7	ccsbBroad304_00998	MEIS2	47.8255	7	14
8	ccsbBroad304_01660	TFAP4	47.3503	7	7
9	ccsbBroad304_00954	LYN	46.6467	7	11
10	ccsbBroad304_00980	MBNL1	46.6151	7	7
11	ccsbBroad304_06753	POU5F1	45.2487	7	12
12	ccsbBroad304_01579	SOX2	44.0307	7	15
13	ccsbBroad304_05425	SNAI3	43.148	6	6
14	ccsbBroad304_06038	CRK	42.9315	7	7
15	ccsbBroad304_01411	RORC	41.6614	6	6
16	ccsbBroad304_09316	ISX	40.3419	6	12
17	ccsbBroad304_00430	GADD45A	37.8138	7	7
18	ccsbBroad304_05098	MAGEB6	37.8117	7	7
19	ccsbBroad304_00564	FGR	37.6632	6	10
20	ccsbBroad304_00259	CD40	37.536	6	6
21	ccsbBroad304_00602	SLC37A4	37.4784	6	6
22	ccsbBroad304_07632	PROCR	36.1583	6	6
23	ccsbBroad304_04678	GPR146	34.8571	6	6
24	ccsbBroad304_01034	MSH2	34.5698	6	6
25	ccsbBroad304_00833	IFNG	32.6188	7	7
26	ccsbBroad304_00499	ELK3	32.4734	6	6
27	ccsbBroad304_00995	MECP2	32.4193	6	11
28	ccsbBroad304_00163	PRDM1	31.8255	6	6
29	ccsbBroad304_00282	CDKN1A	31.4738	6	6
30	ccsbBroad304_06257	GATA2	30.5457	6	6
31	ccsbBroad304_02751	SATB2	29.8656	7	15
32	ccsbBroad304_06220	FOS	27.994	7	14
33	ccsbBroad304_09657	PHF13	27.5532	7	7
34	ccsbBroad304_02889	WWTR1	27.2659	7	10
35	ccsbBroad304_06021	KLF6	26.6793	7	15
36	ccsbBroad304_00587	FOSL2	26.0377	6	6
37	ccsbBroad304_07117	UGCG	25.8536	6	6
38	ccsbBroad304_01128	OTX2	25.2408	6	6
39	ccsbBroad304_04691	OSR2	24.5597	6	6
40	ccsbBroad304_00472	EBF1	24.0786	6	14
41	ccsbBroad304_00578	FLI1	23.6191	7	7
42	ccsbBroad304_07616	ZNF238	22.5414	7	7
43	ccsbBroad304_01186	PHB	22.2634	6	6
44	ccsbBroad304_01566	SNRPA	21.8855	6	6
45	ccsbBroad304_05121	ZNF296	20.7326	6	6
46	ccsbBroad304_00487	EGR1	20.579	6	6
47	ccsbBroad304_00773	HOXA9	19.7573	6	6
48	ccsbBroad304_01710	TRAF2	19.5015	6	6
49	ccsbBroad304_09396	TIRAP	19.4137	6	6
50	ccsbBroad304_06319	GPR35	18.5547	6	9
51	ccsbBroad304_06393	HOXC4	17.7749	6	6
52	ccsbBroad304_02956	EHF	16.8184	6	6
53	ccsbBroad304_00762	FOXA3	15.6709	6	10
54	ccsbBroad304_01945	IKBKG	15.6187	6	6
55	ccsbBroad304_09309	CREB3L1	14.5085	6	6
56	ccsbBroad304_02451	HOXB13	14.2427	7	7
57	ccsbBroad304_00772	HOXA6	13.8523	6	6
58	ccsbBroad304_06102	DLX3	13.8258	7	7
59	ccsbBroad304_01291	MAP2K6	13.7365	6	6
60	ccsbBroad304_00832	IFNB1	13.3411	7	7
61	ccsbBroad304_03864	OVOL2	13.1639	7	7
62	ccsbBroad304_00763	HNF4A	11.4995	6	11
63	ccsbBroad304_03357	RASD1	11.2405	6	6
64	ccsbBroad304_05980	CDKN1B	10.3078	7	7
65	ccsbBroad304_01090	NFE2L2	10.0428	6	9
66	ccsbBroad304_07304	TNFRSF10B	9.8938	6	6
67	ccsbBroad304_01283	PRKCE	9.74794	6	9
68	ccsbBroad304_06438	IL2RB	8.61093	6	6
69	ccsbBroad304_04271	MXD3	7.23656	6	6
70	ccsbBroad304_01388	RELB	7.0692	6	6
71	ccsbBroad304_00175	ZFP36L1	6.91207	6	6
72	ccsbBroad304_01832	PAX8	5.91451	6	6
73	ccsbBroad304_02048	BCL10	2.56956	6	6
74	ccsbBroad304_08010	FBXO5	1.89885	6	14
75	ccsbBroad304_02771	HEY1	1.48558	6	11

## Sheet: Note
(1) Only Top100 genes or genes with Score-best6 > 0 were shown in this file.
(2) Score-best6 signifies the mean connectivity score across the six cell lines in which the pertubagen connected most strongly to the query. Only genes with score-best6 > 60 (highlighted in red color) were used for KEGG pathway analysis.
(3) ncell signifies the number of cell lines over which the connectivity between the query and the perturbagen have been summarized.
(4) nsig signifies the total number of pertubagen signatures over which its connectivity to the query has been summarized.
